# Supplementary material for: Phenome-wide association studies between SERINC2 and neuropsychiatric disorders
Source: Front Psychiatry. 2025 Jan 20;15:1420395. doi: 10.3389/fpsyt.2024.1420395 (PMC11788846; doi:10.3389/fpsyt.2024.1420395)
Supplement: Supplementary file 1 [file Table1.xlsx]

## Sheet: Demographics and Associations
Supplementary Table S1. Demographics of all cohorts and SNP-disease associations
Cohort#	Phenotype	Ethnicity	Study design	Associations with p<0.05	Minimal p	Cases/proband (N)	Control (N)	Total (no missing) (N)	dbGaP#	Dataset name	Grant numbers	PIs	References
1	Alcoholism	European	Family-based	13	0.008608	1645	3928	5573	phs000181	OZ-ALC	R01AA013320, MARC, P60AA011998, U01HG004438, and HHSN268200782096C	Andrew Heath	[PMID: 19576574]
2	Alcoholism	European	Case-control	313	5.484e-08	1409	1518	2927	phs000092/phs000125	SAGE+COGA	U01HG004422, U01HG004446, U10AA008401, P01CA089392, R01DA013423, U01HG004438, HHSN268200782096C	Bierut LJ, Edenberg HJ.	[PMID: 20202923; 20201924]
3	Alcoholism	African-American	Case-control	13	0.004359	1429	498	1927	phs000425	CIDR_AlcoholDependence	R01AA011330, U01HG004438, and HHSN268200782096C	Gelernter, Kranzler	[PMID: 24166409]
4	Alcoholism	African-American	Case-control	13	0.01166	681	508	1189	phs000092/phs000125	SAGE+COGA	U01HG004422, U01HG004446, U10AA008401, P01CA089392, R01DA013423, U01HG004438, HHSN268200782096C	Bierut LJ, Edenberg HJ.	[PMID: 20202923; 20201924]
5	Cocaine dependence	European	Case-control	128	2.595e-05	450	1481	1931	phs000092/phs000125	SAGE+COGA	U01HG004422, U01HG004446, U10AA008401, P01CA089392, R01DA013423, U01HG004438, HHSN268200782096C	Bierut LJ, Edenberg HJ.	[PMID: 20202923; 20201924]
6	Cocaine dependence	African-American	Case-control	70	0.003617	392	475	867	phs000092/phs000125	SAGE+COGA	U01HG004422, U01HG004446, U10AA008401, P01CA089392, R01DA013423, U01HG004438, HHSN268200782096C	Bierut LJ, Edenberg HJ.	[PMID: 20202923; 20201924]
7	Marijuana dependence	European	Case-control	213	0.0001613	400	1481	1881	phs000092/phs000125	SAGE+COGA	U01HG004422, U01HG004446, U10AA008401, P01CA089392, R01DA013423, U01HG004438, HHSN268200782096C	Bierut LJ, Edenberg HJ.	[PMID: 20202923; 20201924]
8	Marijuana dependence	African-American	Case-control	12	0.003172	228	475	703	phs000092/phs000125	SAGE+COGA	U01HG004422, U01HG004446, U10AA008401, P01CA089392, R01DA013423, U01HG004438, HHSN268200782096C	Bierut LJ, Edenberg HJ.	[PMID: 20202923; 20201924]
9	Nicotine dependence	European	Family-based	1	0.02553	907	2827	3734	phs000181	OZ-ALC	R01AA013320, MARC, P60AA011998, U01HG004438, and HHSN268200782096C	Andrew Heath	[PMID: 19576574]
10	Nicotine dependence	European	Case-control	298	3.262e-06	818	1396	2214	phs000092/phs000125	SAGE+COGA	U01HG004422, U01HG004446, U10AA008401, P01CA089392, R01DA013423, U01HG004438, HHSN268200782096C	Bierut LJ, Edenberg HJ.	[PMID: 20202923; 20201924]
11	Nicotine dependence	European	Case-control	39	0.003389	836	80	916	phs000404	GENEVA_Smoking_c1-EA	X01HG005274, HHSN268200782096C, U01HG004446, P01CA089392, P50 DA019706, P50CA084724		[PMID: 18519524]
12	Nicotine dependence	European	Case only	2	0.04921			1540	phs000404	GENEVA_Smoking_c2-EA	X01HG005274, HHSN268200782096C, U01HG004446, P01CA089392, P50 DA019706, P50CA084724		[PMID: 18519524]
13	Nicotine dependence	African-American	Case-control	30	0.008776	449	480	929	phs000092/phs000125	SAGE+COGA	U01HG004422, U01HG004446, U10AA008401, P01CA089392, R01DA013423, U01HG004438, HHSN268200782096C	Bierut LJ, Edenberg HJ.	[PMID: 20202923; 20201924]
14	Nicotine dependence	African-American	Case-control	11	0.008537	392	79	471	phs000404	GENEVA_Smoking_c1-AA	X01HG005274, HHSN268200782096C, U01HG004446, P01CA089392, P50 DA019706, P50CA084724		[PMID: 18519524]
15	Nicotine dependence	African-American	Case only	1	0.01083			253	phs000404	GENEVA_Smoking_c2-AA	X01HG005274, HHSN268200782096C, U01HG004446, P01CA089392, P50 DA019706, P50CA084724		[PMID: 18519524]
16	Substance dependence	European	Case-control	16	0.001709	401	65	466	phs001734	winters_consented-SUD-rs	R01DA12995	Ken C. Winters	[PMID: 27444553]
17	Opioid dependence	African-American	Case-control	49	0.002656	71	475	546	phs000092/phs000125	SAGE+COGA	U01HG004422, U01HG004446, U10AA008401, P01CA089392, R01DA013423, U01HG004438, HHSN268200782096C	Bierut LJ, Edenberg HJ.	[PMID: 20202923; 20201924]
18	Opioid dependence	European	Case-control	20	0.007622	175	1481	1656	phs000092/phs000125	SAGE+COGA	U01HG004422, U01HG004446, U10AA008401, P01CA089392, R01DA013423, U01HG004438, HHSN268200782096C	Bierut LJ, Edenberg HJ.	[PMID: 20202923; 20201924]
19	Opioid dependence	European	Family-based	52	0.006759	473	111	584	phs001266	Smokescreen	R01DA12853, N01DA-14-7789	Herbert Lachman	[PMID: 17409192]
20	Schizophrenia	European	Case-control	214	0.0009006	13833	18310	32143	PGC	scz.swe.pgc1.results.v3	R01MH077139, R01MH095034	Ripke S	[PMID: 23974872]
21	Schizophrenia	European	Case-control	2	0.0408966	9394	12462	21856	PGC	pgc.scz.full.2012-04	R01MH077139, R01MH095034	Ripke S	[PMID: 21926974]
22	Schizophrenia	European	Case-control	169	1.98e-06	33640	43456	77096	PGC	daner_natgen_pgc_eur	K99MH117229	Lam M	[PMID: 31740837]
23	Schizophrenia	European	Case-control	40	0.005174	1044	2052	3096	phs000448	AJ_SZ	RC2MH089964, R01MH084098, the North Shore - LIJ Health System Foundation, and the Hebrew University Genetic Resource	Todd Lencz, Ariel Darvasi	[PMID: 26198764]
24	Schizophrenia	European	Case-control	4	0.009262	2512	2578	5090	phs000473	All_Sklar	R01MH077139, the Sylvan C. Herman Foundation, the Stanley Medical Research Institute, the Swedish Research Council (grants 2009-4959 and 2011-4659), RCMH089905, and multiple gifts to the Stanley Center for Psychiatric Research at the Broad Institute of MIT and Harvard.		[PMID: 27694994]
25	Schizophrenia	European	Family-based	69	8.032e-11	621	1205	1826	phs000687	New_CMB-trios	the Fidelity Foundations, the Sylvan Herman Foundation, philanthropic gifts from Kent and Liz Dauten, Ted and Vada Stanley, Medical Research Council (MRC) Centre (G0800509) and Program Grants (G0801418), the European Community’s Seventh Framework Programme (HEALTH-F2-2010-241909 (Project EU-GEI)). R01HG005827, R01MH071681, The Wellcome Trust (WT089062 and WT098051), and Janssen Research Foundation		[PMID: 23040492; 22083728; 24463507]
26	Schizophrenia	European	Case-control	1	0.04379	1437	1347	2784	phs000167	nonGAIN_SARC+GRU_EA			[PMID: 17728769]
27	Schizophrenia	European	Case-control	11	0.001981	1351	1378	2729	phs000021	GAIN_SARC+GRU_EA	R01MH67257, R01MH59588, R01MH59571, R01MH59565, R01MH59587, R01MH60870, R01MH59566, R01MH59586, R01MH61675, R01MH60879, R01MH81800, U01MH46276, U01MH46289, U01MH46318, U01MH79469, and U01MH79470	Pablo V. Gejman	[PMID: 19571808]
28	Schizophrenia	African-American	Case-control	20	0.003641	98	20	118	phs000167	nonGAIN_SARC+GRU_AA	MH79469, MH79470, MH46276, MH46289, MH46318, MH67257, MH59588, MH59571, MH59565, MH59587, MH60870, MH59566, MH59586, MH61675, and MH60879	CR Cloninger, C Kaufmann, MT Tsuang, NG Buccola, BJ Mowry, PV Gejman, Robert Freedman, F Amin, WF Byerley, DW Black, JM Silverman, and DF Levinson	[PMID: 17728769]
29	Schizophrenia	African-American	Case-control	16	0.004922	1195	954	2149	phs000021	GAIN_SARC+GRU_AA			[PMID: 19571808]
30	Schizophrenia	Chinese	Case-control	44	0.002714	141	284	425	on request	mpd1+2SCZ		Bai W	[PMID: 36031768]
31	Schizophrenia	Chinese	Case-control	17	0.006141	22778	35362	58140	PGC	daner_natgen_pgc_eas	K99MH117229	Lam M	[PMID: 31740837]
32	Obsessive-compulsive disorder	European	Family-based	150	1.291e-06	1295	1318	2613	phs000903	OCGAS	R01MH071507, R01MH079494, R01MH079487, R01MH079489, and R01MH079494	Gerald Nestadt, Joseph Bienvenu, Bernadette Cullen, Fernado Goes, Marco Grados, Kung-Yee Liang, Brion Maher, Graham Redgrave, Mark Riddle, Jack Samuels, Yin Yao, Benjamin D. Greenberg, Nicole McLaughlin, Steven A. Rasmussen, Sarah Garnaat, Abby Fyer, Lindsey Kupferman, Dan Geller, Evelyn Stewart, David Pauls, Dennis Murphy, James McCracken, John C. Piacentini, James Knowles, Christoph Lange, Manu…	[PMID: 24821223; 25824302]
33	Autism	European	Family-based	9	1.95e-07	1331	2745	4076	phs000267	AGP	Medical Research Council (G0601030) and Wellcome Trust (075491/Z/04)	Bernie Devlin, Anthony P. Monaco	[PMID: 20531469; 20663923; 17322880]
34	Bipolar disorder	Chinese	Case-control	13	0.01228	124	284	408	on request	mpd1+2BP		Bai W	[PMID: 36031768]
35	Bipolar disorder	Chinese	Case-control	64	4.7e-05	167	284	451	on request	result_strand-rs+con-BP	Guangzhou Science and Technology Bureau, Municipal (enterprise) and Institute (2023A03J0838)；Guangzhou Medical University Student Innovation Capability Enhancement Program Project (02-408-2304-19085XM)	Cao L	[PMID: 34288243]
36	Bipolar disorder	African-American	Case-control	7	0.0212	141	671	812	phs000017	BARD+GRU			[PMID: 12772088; 14643094]
37	Bipolar disorder	European	Case-control	5	0.03925	20129	21524	41653	PGC	BDvsCONT		Ruderfer	[PMID: 29906448]
38	Bipolar disorder	European	Case-control	16	0.008953	10410	10700	21110	PGC	BPSCZ.bp-only		Ruderfer	[PMID: 24280982]
39	Bipolar disorder	European	Case-control	15	0.007274	20352	31358	51710	PGC	daner_PGC_BIP		Sklar P; Stahl	[PMID: 31043756]
40	Bipolar disorder	European	Case-control	54	0.0008648	7481	9250	16731	PGC	pgc.bip.full.2012		PF Sullivan & Stephan Ripke	[PMID: 21926972; 22472876]
41	Bipolar disorder	European	Case-control	2	0.01848	653	1034	1687	phs000017	BARD+GRU	U01MH46282, U01MH46280, U01MH46274, R01MH59545, R01MH059534, R01MH59533, R01MH59553, R01MH60068, , R01MH059548, R01MH59535, R01MH59567, R01MH059556, Z01MH002810	John Nurnberger, Marvin Miller, Elizabeth Bowman, Theodore Reich, Allison Goate, John Rice, Raymond DePaulo, Sylvia Simpson, Colin Stine, Elliot Gershon, Diane Kazuba, Elizabeth Maxwell, Leela Rau, Ryan Moe, Nalini Samavedy, Rif El-Mallakh, Husseini Manji, Debra A. Glitz, Eric T. Meyer, Carrie Smiley, Tatiana Foroud, Leah Flury, Danielle M. Dick, Howard Edenberg, Theodore Reich, Laura Bierut, Mel…	[PMID: 12772088; 14643094]
42	Bipolar disorder	European	Case-control	67	0.001541	368	1034	1402	phs000017	BDO+GRU			[PMID: 12772088; 14643094]
43	Bipolar disorder	European	Case-control	3	0.0122571	??	??	296612	PGC	MDD_MHQ_BIP		Coleman; Wray; Stahl; Bycroft	[PMID: 31926635; 29700475; 31043756; 30305743]
44	Major depression	Chinese	Case-control	50	0.004814	190	284	474	on request	mpd1+2MDD		Bai W	[PMID: 36031768]
45	Major depression	European	Family-based	50	0.003066	1704	3357	5061	phs000486	GenTransTwinsMD	the Netherlands Scientific Organization (904-61-090, 904-61-193, 480-04-004, 400-05-717, NWO Genomics, SPI 56-464- 1419), the Centre for Neurogenomics and Cognitive Research (CNCR-VU), the European Union (EU/WLRT-2001-01254), ZonMW (geestkracht program, 10-000-1002), R01MH059160, and matching funds from NESDA and NTR	Patrick F. Sullivan, Dorret I. Boomsma, Eco de Geus, Brenda W. Penninx, Frans Zitman, Willem Nolen	[PMID: 19065144]
46	Major depression	European	Case-control	96	0.0002594	1754	1800	3554	phs000020	PRSC	the Netherlands Scientific Organization (904-61-090, 904-61-193, 480-04-004, 400-05-717, NWO Genomics, SPI 56-464-1419), the European Union (EU/WLRT-2001-01254), ZonMW (geestkracht program, 10-000-1002), RO1MH059160, and matching funds from NESDA and NTR	Patrick F. Sullivan, Dorret I. Boomsma, Eco de Geus, Brenda W. Penninx, Frans Zitman, Willem Nolen	[PMID: 11463154; 18197199]
47	Major depression	Chinese	Case-control	18	0.007599	142	284	426	on request	result_strand-rs+con-MD		Cao L	[PMID: 34288243]
48	Major depression	European	Case-control	12	0.010542	??	??	244902	PGC	MDD_MHQ		Coleman; Wray; Stahl; Bycroft	[PMID: 31926635; 29700475; 31043756; 30305743]
49	Major depression	European	Case-control	1	0.021757	29475	63482	92957	PGC	UKB MDD		Coleman; Wray; Stahl; Bycroft	[PMID: 31926635; 29700475; 31043756; 30305743]
50	Major depression	European	Case-control	1	0.04801	9240	9519	18759	PGC	pgc.mdd.full.2012		PF Sullivan & Stephan Ripke	[PMID: 21926972; 22472876]
51	major depressive disorder below clinical thresholds	European	Case-control	4	0.0278356	21596	63482	85078	PGC	UKB subMDD		Coleman; Wray; Stahl; Bycroft	[PMID: 31926635; 29700475; 31043756; 30305743]
52	Attention Deficit and Hyperactivity Disorder	European	Family-based	3	0.0129			3362	https://nda.nih.gov/abcd	ABCD-twin			[PMID: 34724543]
53	Attention Deficit and Hyperactivity Disorder	European	Healthy	0	0.05206			7401	https://nda.nih.gov/abcd	ABCD-unrelated			[PMID: 34724543]
54	Attention Deficit and Hyperactivity Disorder	European	Family-based	29	0.0002639	924	1834	2758	phs000016	IMAGE	R01MH62873 and R01MH081803	S. Faraone, R. Anney, P. Asherson, J. Sergeant, R. Ebstein, B. Franke, M. Gill, A. Miranda, F. Mulas, R. Oades, H. Roeyers, A. Rothenberger, T. Banaschewski, J. Buitelaar, E. Sonuga-Barke, M. Daly, C. Lange, N. Laird, J. Su, and B. Neale	[PMID: 16894395; 16887023]
55	Attention Deficit and Hyperactivity Disorder	European	Family-based	106	0.0005999			1141	phs001364	HCPrs	U54MH091657		[PMID: 23684880]
56	Attention Deficit and Hyperactivity Disorder	European	Family-based	46	0.003589	613	457	1070	phs000358	puwma	R13MH059126, R01MH62873, U01MH085518, R01MH081803, NS054124, MH01966, MH01805, K24DA016264, MH63706, K08MH001503, R01MH066237	Stephen Faraone, Sandra Loo, James McGough, James McCracken, Timothy Wilens, Susuan Smalley, Janet Wozniak	[PMID: 20732626]
57	Attention Deficit and Hyperactivity Disorder	European	Case-control	0	0.08106	256	745	1001	phs001869	QCdataNoDup-rs	R01MH106655	Jingyu Liu	[PMID: 30013920]
58	Attention Deficit and Hyperactivity Disorder	European	Case-control	0	0.05071	141	65	206	phs001734	winters_consented-ADHD-rs	R01DA12995	Ken C. Winters	[PMID: 27444553]
59	Amyotrophic Lateral Sclerosis	European	Case-control	2	0.02532	261	246	507	phs000101	Italian			[PMID: 24256812; 19193627; 17362836; 20566859]
60	Alzheimer's disease	European	Case-control	5	0.02378	806	782	1588	phs000219	GenADA			[PMID: 17998437; 19013250]
61	Alzheimer's disease	European	Family-based	3	0.003565	2320	2900	5220	phs000168	LOAD × 4			[PMID: 19001172]
62	Multiple Sclerosis	European	Case-control	3	0.01637	988	903	1891	phs000171	GSK_MS			[PMID: 19010793; 17660530; 19286671]
63	Multiple Sclerosis	European	Family-based	39	0.002406	425	826	1251	phs000139	MSRD			[PMID: 17660530]
64	Multiple Sclerosis	European	Family-based	23	0.001577	470	889	1359	phs000139	MS			[PMID: 17660530]
65	Multiple Sclerosis	European	Family-based	31	0.006485	64	119	183	phs000139	NPU			[PMID: 17660530]
66	Parkinson's disease	European	Case-control	1	0.03528	940	801	1741	phs001172	lng_coriell_pd_v3			[PMID: 17116639; 17052657; 19915575; 32116543]
67	Parkinson's disease	European	Case-control	51	0.002141	2000	1986	3986	phs000196	PD_ENV_PLINK			[PMID: 33938021]
68	Parkinson's disease	European	Case-control	1	0.04668	900	867	1767	phs000126	PDRD+GRU			[PMID: 15680455]
69	Parkinson's disease	European	Family-based	13	0.01235	443	443	886	phs000048	tier1	the Michael J. Fox Foundation. the NIH grants ES10751 and NS33978	Demetrius M. Maraganore	[PMID: 22438815]
70	Stroke	African-American	Case-control	36	0.003601	309	290	599	phs000292	GENEVA_Stroke_c1_AA			[PMID: 20410525]
71	Stroke	European	Case-control	0	0.1448	372	430	802	phs000292	GENEVA_Stroke_c1_EA			[PMID: 20410525]
72	Stroke	European	Case-control	11	0.01828	219	266	485	phs000102	GRU+SARD			[PMID: 17434096]
								1167439
